# Supplementary material for: Decision-making in borderline hip dysplasia and concomitant femoracetabular impingement syndrome: using a discrete choice experiment to explore patient preferences
Source: J Hip Preserv Surg. 2024 Feb 1;11(3):167–75. doi: 10.1093/jhps/hnae002 (PMC11631526; doi:10.1093/jhps/hnae002)
Supplement: hnae002_Supp [file hnae002_supp.zip]

Archive with 2 entries (2 files):
- suppl_data/~$O Scope Addendum_PreSurg Counseling_JHP.docx
- suppl_data/PAO Scope Addendum_PreSurg Counseling_JHP.docx
